# Supplementary material for: Using Lignans from Magnolia officinalis Bark in the Assessment of the Quality of Dietary Supplements—The Application of 1H NMR and HPLC-DAD
Source: Int J Mol Sci. 2025 Feb 15;26(4):1659. doi: 10.3390/ijms26041659 (PMC11855702; doi:10.3390/ijms26041659)
Supplement: Supplementary file 1 [file ijms-26-01659-s001.zip]

Archive with 1 entries (1 files):
- ijms-3463481-supplementary.pdf
